# Supplementary material for: Multiple polygenic score approach in colorectal cancer risk prediction
Source: Sci Rep. 2025 Oct 30;15:38006. doi: 10.1038/s41598-025-21956-w (PMC12575652; doi:10.1038/s41598-025-21956-w)
Supplement: Supplementary file 1 — Supplementary Material 1 [file 41598_2025_21956_MOESM1_ESM.xlsx]

## Sheet: S1
Table S1: Summary of the Missingness of SNPs
PGS Catalog ID	No. of SNPs in PRS	No. of overlapping SNPs with our data set	Fraction of missingness of SNPs	PRS - Dropped (1) or Not (0)
PGS000001	77	74	0.03896	0
PGS000002	77	74	0.03896	0
PGS000003	77	74	0.03896	0
PGS000004	313	240	0.23323	1
PGS000005	313	240	0.23323	1
PGS000006	313	240	0.23323	1
PGS000007	3820	2954	0.2267	1
PGS000008	3820	2954	0.2267	1
PGS000009	3820	2954	0.2267	1
PGS000010	27	26	0.03704	0
PGS000011	50	48	0.04	0
PGS000012	49310	49279	0.00063	0
PGS000013	6630150	6262800	0.05541	0
PGS000014	6917436	6518344	0.05769	0
PGS000015	5218	4444	0.14833	0
PGS000016	6730541	6336371	0.05856	0
PGS000017	6907112	6507452	0.05786	0
PGS000018	1745179	1744777	0.00023	0
PGS000019	192	156	0.1875	0
PGS000020	7502	7498	0.00053	0
PGS000021	33	28	0.15152	0
PGS000022	37	27	0.27027	1
PGS000023	7	5	0.28571	1
PGS000024	85	47	0.44706	1
PGS000025	19	19	0	0
PGS000026	33	31	0.06061	0
PGS000027	2100302	2086125	0.00675	0
PGS000028	86	86	0	0
PGS000029	76	76	0	0
PGS000030	147	123	0.16327	0
PGS000031	62	62	0	0
PGS000032	20	20	0	0
PGS000033	10	10	0	0
PGS000034	97	97	0	0
PGS000035	1168	1029	0.11901	0
PGS000036	171249	167483	0.02199	0
PGS000037	15	15	0	0
PGS000038	90	81	0.1	0
PGS000039	3225583	3223030	0.00079	0
PGS000040	228	126	0.44737	1
PGS000041	2513	1256	0.5002	1
PGS000042	3317	1580	0.52367	1
PGS000043	297	265	0.10774	0
PGS000044	66	33	0.5	1
PGS000045	88	55	0.375	1
PGS000046	87	55	0.36782	1
PGS000047	53	29	0.45283	1
PGS000048	17	14	0.17647	0
PGS000049	103	88	0.14563	0
PGS000050	44	44	0	0
PGS000051	67	64	0.04478	0
PGS000052	161	141	0.12422	0
PGS000053	21	21	0	0
PGS000054	21	20	0.04762	0
PGS000055	76	73	0.03947	0
PGS000056	23	22	0.04348	0
PGS000057	57	43	0.24561	1
PGS000058	204	196	0.03922	0
PGS000059	46	45	0.02174	0
PGS000060	46	46	0	0
PGS000061	37	37	0	0
PGS000062	52	52	0	0
PGS000063	32	32	0	0
PGS000064	120	120	0	0
PGS000065	103	103	0	0
PGS000066	101	101	0	0
PGS000067	54	47	0.12963	0
PGS000068	15	13	0.13333	0
PGS000069	15	13	0.13333	0
PGS000070	19	14	0.26316	1
PGS000071	15	14	0.06667	0
PGS000072	187	164	0.12299	0
PGS000073	10	9	0.1	0
PGS000074	103	100	0.02913	0
PGS000075	9	8	0.11111	0
PGS000076	19	16	0.15789	0
PGS000077	75	66	0.12	0
PGS000078	109	87	0.20183	1
PGS000079	24	22	0.08333	0
PGS000080	19	18	0.05263	0
PGS000081	14	9	0.35714	1
PGS000082	36	28	0.22222	1
PGS000083	22	22	0	0
PGS000084	161	145	0.09938	0
PGS000086	52	48	0.07692	0
PGS000087	12	11	0.08333	0
PGS000088	9121	7256	0.20447	1
PGS000089	5248	4239	0.19226	0
PGS000090	22949	18460	0.19561	0
PGS000091	24406	19609	0.19655	0
PGS000092	28214	22586	0.19948	0
PGS000093	25090	20024	0.20191	1
PGS000094	25493	20314	0.20315	1
PGS000095	21957	17535	0.20139	1
PGS000096	17850	14313	0.19815	0
PGS000097	24646	19584	0.20539	1
PGS000098	22363	17870	0.20091	1
PGS000099	27081	21600	0.20239	1
PGS000100	11832	9429	0.20309	1
PGS000101	25001	19952	0.20195	1
PGS000102	28162	22525	0.20016	1
PGS000103	22843	18339	0.19717	0
PGS000104	25745	20556	0.20155	1
PGS000105	23864	19006	0.20357	1
PGS000106	22049	17695	0.19747	0
PGS000107	30459	24415	0.19843	0
PGS000108	25995	20758	0.20146	1
PGS000109	26683	21317	0.2011	1
PGS000110	23242	18445	0.20639	1
PGS000111	26077	20711	0.20578	1
PGS000112	25939	20680	0.20274	1
PGS000113	28383	22532	0.20614	1
PGS000114	26	26	0	0
PGS000115	223	221	0.00897	0
PGS000116	40079	39712	0.00916	0
PGS000117	297862	295656	0.00741	0
PGS000118	29	29	0	0
PGS000119	32	32	0	0
PGS000120	10	10	0	0
PGS000121	62	43	0.30645	1
PGS000122	33	23	0.30303	1
PGS000123	16	16	0	0
PGS000124	103	103	0	0
PGS000125	80	80	0	0
PGS000126	114	114	0	0
PGS000127	21	21	0	0
PGS000128	22	21	0.04545	0
PGS000129	17	17	0	0
PGS000130	19	19	0	0
PGS000131	19	19	0	0
PGS000132	19	19	0	0
PGS000133	604645	604587	0.0001	0
PGS000134	830589	830413	0.00021	0
PGS000135	972439	972166	0.00028	0
PGS000136	833502	833308	0.00023	0
PGS000137	2673	2669	0.0015	0
PGS000138	22274	22272	9e-05	0
PGS000139	21980	21978	9e-05	0
PGS000140	24665	24659	0.00024	0
PGS000141	22728	22723	0.00022	0
PGS000142	21908	21903	0.00023	0
PGS000143	21042	21039	0.00014	0
PGS000144	21828	21823	0.00023	0
PGS000145	21510	21504	0.00028	0
PGS000146	27	27	0	0
PGS000147	21	20	0.04762	0
PGS000148	63	61	0.03175	0
PGS000149	41	39	0.04878	0
PGS000150	48	45	0.0625	0
PGS000151	14	14	0	0
PGS000152	10	10	0	0
PGS000153	66	66	0	0
PGS000154	30	29	0.03333	0
PGS000155	19	19	0	0
PGS000156	6	6	0	0
PGS000157	17	17	0	0
PGS000158	10	10	0	0
PGS000159	9	9	0	0
PGS000160	79	78	0.01266	0
PGS000161	10	10	0	0
PGS000162	6	6	0	0
PGS000163	185	140	0.24324	1
PGS000164	150	113	0.24667	1
PGS000165	607	469	0.22735	1
PGS000166	571	437	0.23468	1
PGS000167	502	381	0.24104	1
PGS000168	515	402	0.21942	1
PGS000169	570	414	0.27368	1
PGS000170	566	399	0.29505	1
PGS000171	372	277	0.25538	1
PGS000172	621	458	0.26248	1
PGS000173	472	350	0.25847	1
PGS000174	628	454	0.27707	1
PGS000175	224	158	0.29464	1
PGS000176	685	497	0.27445	1
PGS000177	638	486	0.23824	1
PGS000178	549	415	0.24408	1
PGS000179	654	482	0.263	1
PGS000180	629	466	0.25914	1
PGS000181	761	573	0.24704	1
PGS000182	492	366	0.2561	1
PGS000183	437	322	0.26316	1
PGS000184	700	519	0.25857	1
PGS000185	555	416	0.25045	1
PGS000186	739	550	0.25575	1
PGS000187	678	498	0.26549	1
PGS000188	546	399	0.26923	1
PGS000189	555	410	0.26126	1
PGS000190	537	382	0.28864	1
PGS000191	636	476	0.25157	1
PGS000192	9	9	0	0
PGS000193	1138	1134	0.00351	0
PGS000194	250	199	0.204	1
PGS000195	250	199	0.204	1
PGS000196	250	199	0.204	1
PGS000197	250	199	0.204	1
PGS000198	250	199	0.204	1
PGS000199	250	199	0.204	1
PGS000200	28	28	0	0
PGS000201	1094954	1093386	0.00143	0
PGS000202	1083002	1081410	0.00147	0
PGS000203	1110910	1109513	0.00126	0
PGS000204	1099480	1098053	0.0013	0
PGS000205	1110737	1109438	0.00117	0
PGS000206	1098765	1097446	0.0012	0
PGS000207	10	10	0	0
PGS000208	10	10	0	0
PGS000209	10	10	0	0
PGS000210	279	278	0.00358	0
PGS000211	19	16	0.15789	0
PGS000212	330	250	0.24242	1
PGS000213	330	250	0.24242	1
PGS000214	330	250	0.24242	1
PGS000215	330	250	0.24242	1
PGS000216	330	250	0.24242	1
PGS000217	552254	512059	0.07278	0
PGS000218	552121	512085	0.07251	0
PGS000219	553819	516427	0.06752	0
PGS000220	551989	512025	0.0724	0
PGS000221	552347	511910	0.07321	0
PGS000222	552214	512296	0.07229	0
PGS000223	552187	512293	0.07225	0
PGS000224	552106	510154	0.07599	0
PGS000225	552163	512293	0.07221	0
PGS000226	552195	510394	0.0757	0
PGS000227	552134	510463	0.07547	0
PGS000228	552084	512134	0.07236	0
PGS000229	552274	512340	0.07231	0
PGS000230	552234	510865	0.07491	0
PGS000231	552241	510429	0.07571	0
PGS000232	552061	512551	0.07157	0
PGS000233	552067	511681	0.07315	0
PGS000234	553046	517586	0.06412	0
PGS000235	553163	517282	0.06487	0
PGS000236	553240	517545	0.06452	0
PGS000237	552343	510576	0.07562	0
PGS000238	552335	510347	0.07602	0
PGS000239	552100	511675	0.07322	0
PGS000240	552138	510252	0.07586	0
PGS000241	553548	518152	0.06394	0
PGS000242	552282	510778	0.07515	0
PGS000243	552228	510408	0.07573	0
PGS000244	552236	511884	0.07307	0
PGS000245	552108	512081	0.0725	0
PGS000246	552104	512206	0.07227	0
PGS000247	553239	517684	0.06427	0
PGS000248	552212	512071	0.07269	0
PGS000249	552186	512090	0.07261	0
PGS000250	551917	511462	0.0733	0
PGS000251	552026	511768	0.07293	0
PGS000252	552426	511362	0.07433	0
PGS000253	552132	510526	0.07536	0
PGS000254	551990	511747	0.07291	0
PGS000255	551884	511577	0.07304	0
PGS000257	552062	511493	0.07349	0
PGS000258	552053	510584	0.07512	0
PGS000259	552110	511528	0.0735	0
PGS000260	552045	511828	0.07285	0
PGS000261	553070	517361	0.06457	0
PGS000262	552171	510482	0.0755	0
PGS000263	552000	510325	0.0755	0
PGS000264	552116	512003	0.07265	0
PGS000265	552072	512006	0.07257	0
PGS000266	552021	511700	0.07304	0
PGS000267	552328	509692	0.07719	0
PGS000268	552052	511631	0.07322	0
PGS000269	552278	510854	0.07501	0
PGS000270	554137	517387	0.06632	0
PGS000271	552205	510835	0.07492	0
PGS000272	552298	510850	0.07505	0
PGS000273	552202	512157	0.07252	0
PGS000274	552265	512053	0.07281	0
PGS000275	552010	510237	0.07567	0
PGS000276	552275	511874	0.07315	0
PGS000277	552165	510435	0.07558	0
PGS000278	552474	511236	0.07464	0
PGS000279	552298	512245	0.07252	0
PGS000280	552078	511769	0.07301	0
PGS000281	552002	510044	0.07601	0
PGS000282	552420	512144	0.07291	0
PGS000283	552703	510883	0.07566	0
PGS000284	552006	510581	0.07504	0
PGS000285	552228	512015	0.07282	0
PGS000286	552241	512321	0.07229	0
PGS000287	552317	510326	0.07603	0
PGS000288	552185	510090	0.07623	0
PGS000289	552048	511001	0.07435	0
PGS000290	552279	513182	0.07079	0
PGS000291	552198	511894	0.07299	0
PGS000292	552090	512058	0.07251	0
PGS000293	552048	510150	0.0759	0
PGS000294	552070	512290	0.07206	0
PGS000295	551905	511242	0.07368	0
PGS000296	6630150	6262800	0.05541	0
PGS000297	3290	3290	0	0
PGS000298	941	941	0	0
PGS000299	462	455	0.01515	0
PGS000300	80	79	0.0125	0
PGS000301	970	970	0	0
PGS000302	962	962	0	0
PGS000303	253	252	0.00395	0
PGS000304	43	43	0	0
PGS000305	31	31	0	0
PGS000306	19	19	0	0
PGS000307	12	12	0	0
PGS000308	12	12	0	0
PGS000309	247	231	0.06478	0
PGS000310	194	188	0.03093	0
PGS000311	234	229	0.02137	0
PGS000312	190	186	0.02105	0
PGS000313	49	49	0	0
PGS000314	77	76	0.01299	0
PGS000315	7	7	0	0
PGS000316	53	37	0.30189	1
PGS000317	180	155	0.13889	0
PGS000318	4122	3742	0.09219	0
PGS000319	4092	3712	0.09286	0
PGS000320	263640	262353	0.00488	0
PGS000321	7319	6878	0.06025	0
PGS000322	7168	6893	0.03836	0
PGS000323	8235	7464	0.09362	0
PGS000324	138	134	0.02899	0
PGS000325	21	21	0	0
PGS000326	12	12	0	0
PGS000327	35087	32031	0.0871	0
PGS000328	57	24	0.57895	1
PGS000329	6423165	6323485	0.01552	0
PGS000330	6437380	6323244	0.01773	0
PGS000331	6183494	5853809	0.05332	0
PGS000332	6390808	6119247	0.04249	0
PGS000333	6606785	6296162	0.04702	0
PGS000334	22	22	0	0
PGS000335	1079089	1078756	0.00031	0
PGS000336	313	310	0.00958	0
PGS000337	75028	0	1	1
PGS000338	97	96	0.01031	0
PGS000339	22	22	0	0
PGS000340	28	28	0	0
PGS000341	33	33	0	0
PGS000342	11	6	0.45455	1
PGS000343	5	0	1	1
PGS000344	287	226	0.21254	1
PGS000345	229	184	0.19651	0
PGS000346	287	226	0.21254	1
PGS000347	287	226	0.21254	1
PGS000348	72	69	0.04167	0
PGS000349	70	68	0.02857	0
PGS000350	12	11	0.08333	0
PGS000351	30	23	0.23333	1
PGS000352	22	17	0.22727	1
PGS000353	14	14	0	0
PGS000354	1118667	1117276	0.00124	0
PGS000355	15	15	0	0
PGS000356	179	177	0.01117	0
PGS000357	45	42	0.06667	0
PGS000358	1119238	1117835	0.00125	0
PGS000359	931954	930898	0.00113	0
PGS000360	25920	25829	0.00351	0
PGS000361	87893	87701	0.00218	0
PGS000362	53	53	0	0
PGS000363	1081646	1080482	0.00108	0
PGS000364	2001	1993	0.004	0
PGS000365	1070434	1069277	0.00108	0
PGS000366	1119238	1117835	0.00125	0
PGS000367	74	74	0	0
PGS000368	74	74	0	0
PGS000369	81	81	0	0
PGS000370	87	87	0	0
PGS000371	18	18	0	0
PGS000372	27	27	0	0
PGS000373	1119238	1117835	0.00125	0
PGS000374	41	41	0	0
PGS000375	370	366	0.01081	0
PGS000376	1111490	1110300	0.00107	0
PGS000377	5740814	5710960	0.0052	0
PGS000378	1111399	1110209	0.00107	0
PGS000379	5715093	5685235	0.00522	0
PGS000380	1119238	1117835	0.00125	0
PGS000381	12	12	0	0
PGS000382	150	149	0.00667	0
PGS000383	1078799	1077636	0.00108	0
PGS000384	1104018	1102835	0.00107	0
PGS000385	17	17	0	0
PGS000386	10	10	0	0
PGS000387	879334	872052	0.00828	0
PGS000388	1109069	1107881	0.00107	0
PGS000389	21	21	0	0
PGS000390	21	21	0	0
PGS000391	14	14	0	0
PGS000392	19	19	0	0
PGS000393	1110438	1109248	0.00107	0
PGS000394	1110438	1109248	0.00107	0
PGS000395	1119238	1117835	0.00125	0
PGS000396	75	74	0.01333	0
PGS000397	46920	45944	0.0208	0
PGS000398	1103220	1102038	0.00107	0
PGS000399	6	6	0	0
PGS000400	95	92	0.03158	0
PGS000401	1111490	1110300	0.00107	0
PGS000402	389	378	0.02828	0
PGS000403	16316	16173	0.00876	0
PGS000404	80	77	0.0375	0
PGS000405	1119238	1117835	0.00125	0
PGS000406	292	283	0.03082	0
PGS000407	3166	3105	0.01927	0
PGS000408	10	10	0	0
PGS000409	1111490	1110300	0.00107	0
PGS000410	7	7	0	0
PGS000411	185	181	0.02162	0
PGS000412	16	16	0	0
PGS000413	1111490	1110300	0.00107	0
PGS000414	21	20	0.04762	0
PGS000415	505	500	0.0099	0
PGS000416	9	9	0	0
PGS000417	1109519	1108331	0.00107	0
PGS000418	9	9	0	0
PGS000419	436	433	0.00688	0
PGS000420	147	144	0.02041	0
PGS000421	18	18	0	0
PGS000422	18	18	0	0
PGS000423	29	29	0	0
PGS000424	27	27	0	0
PGS000425	20	20	0	0
PGS000426	20	20	0	0
PGS000427	20	20	0	0
PGS000428	20	20	0	0
PGS000429	12	12	0	0
PGS000430	1119238	1117835	0.00125	0
PGS000431	15	15	0	0
PGS000432	296	292	0.01351	0
PGS000433	108	104	0.03704	0
PGS000434	1111490	1110300	0.00107	0
PGS000435	446	434	0.02691	0
PGS000436	16626	16448	0.01071	0
PGS000437	63	61	0.03175	0
PGS000438	1111490	1110300	0.00107	0
PGS000439	467	452	0.03212	0
PGS000440	2111	2093	0.00853	0
PGS000441	77	74	0.03896	0
PGS000442	1119238	1117835	0.00125	0
PGS000443	177	171	0.0339	0
PGS000444	7231	7087	0.01991	0
PGS000445	19	18	0.05263	0
PGS000446	1111490	1110300	0.00107	0
PGS000447	72	71	0.01389	0
PGS000448	183	181	0.01093	0
PGS000449	1073162	1072004	0.00108	0
PGS000450	8	8	0	0
PGS000451	2231	2225	0.00269	0
PGS000452	28	28	0	0
PGS000453	28	28	0	0
PGS000454	27	27	0	0
PGS000455	28	28	0	0
PGS000456	30	30	0	0
PGS000457	30	30	0	0
PGS000458	23	23	0	0
PGS000459	24	24	0	0
PGS000460	4279140	4267831	0.00264	0
PGS000461	13	13	0	0
PGS000462	13	13	0	0
PGS000463	7	7	0	0
PGS000464	14	14	0	0
PGS000465	10	10	0	0
PGS000466	10	10	0	0
PGS000467	6	6	0	0
PGS000468	9	9	0	0
PGS000469	1119238	1117835	0.00125	0
PGS000470	5	4	0.2	1
PGS000471	7	7	0	0
PGS000472	22	22	0	0
PGS000473	1111495	1110305	0.00107	0
PGS000474	68	67	0.01471	0
PGS000475	30041	29802	0.00796	0
PGS000476	32	32	0	0
PGS000477	1111495	1110305	0.00107	0
PGS000478	120	117	0.025	0
PGS000479	2267	2250	0.0075	0
PGS000480	20	20	0	0
PGS000481	1111495	1110305	0.00107	0
PGS000482	42	42	0	0
PGS000483	4047	4018	0.00717	0
PGS000484	25	24	0.04	0
PGS000485	62	62	0	0
PGS000486	86	86	0	0
PGS000487	62	62	0	0
PGS000488	79	79	0	0
PGS000489	49	49	0	0
PGS000490	49	49	0	0
PGS000491	1119140	1117730	0.00126	0
PGS000492	1120410	1118767	0.00147	0
PGS000493	217	212	0.02304	0
PGS000494	49	49	0	0
PGS000495	18866	18620	0.01304	0
PGS000496	41744	33851	0.18908	0
PGS000497	257	244	0.05058	0
PGS000498	257	244	0.05058	0
PGS000499	1119140	1117730	0.00126	0
PGS000500	1120410	1118767	0.00147	0
PGS000501	1142	1089	0.04641	0
PGS000502	747	711	0.04819	0
PGS000503	61635	60743	0.01447	0
PGS000504	148560	117579	0.20854	1
PGS000505	334	318	0.0479	0
PGS000506	334	318	0.0479	0
PGS000507	1119140	1117730	0.00126	0
PGS000508	1120410	1118767	0.00147	0
PGS000509	3038	2911	0.0418	0
PGS000510	1682	1609	0.0434	0
PGS000511	118388	116601	0.01509	0
PGS000512	286144	227788	0.20394	1
PGS000513	41	41	0	0
PGS000514	1119237	1117835	0.00125	0
PGS000515	84	82	0.02381	0
PGS000516	6977	6895	0.01175	0
PGS000517	10	10	0	0
PGS000518	10	10	0	0
PGS000519	1115376	1115100	0.00025	0
PGS000520	1116435	1115999	0.00039	0
PGS000521	9	9	0	0
PGS000522	14	14	0	0
PGS000523	270	270	0	0
PGS000524	2708	2334	0.13811	0
PGS000525	86	85	0.01163	0
PGS000526	86	85	0.01163	0
PGS000527	1115436	1115160	0.00025	0
PGS000528	1116495	1116059	0.00039	0
PGS000529	310	307	0.00968	0
PGS000530	174	173	0.00575	0
PGS000531	98026	98006	0.0002	0
PGS000532	12277	10558	0.14002	0
PGS000533	110	109	0.00909	0
PGS000534	110	109	0.00909	0
PGS000535	1115484	1115208	0.00025	0
PGS000536	1116546	1116110	0.00039	0
PGS000537	363	360	0.00826	0
PGS000538	85	84	0.01176	0
PGS000539	18356	18347	0.00049	0
PGS000540	7118	6141	0.13726	0
PGS000541	18	18	0	0
PGS000542	20	20	0	0
PGS000543	8	8	0	0
PGS000544	21	21	0	0
PGS000545	21	21	0	0
PGS000546	1115189	1113555	0.00147	0
PGS000547	6	4	0.33333	1
PGS000548	1441	1127	0.2179	1
PGS000549	16	14	0.125	0
PGS000550	1115189	1113555	0.00147	0
PGS000551	12	10	0.16667	0
PGS000552	41269	32671	0.20834	1
PGS000553	10	9	0.1	0
PGS000554	1115189	1113555	0.00147	0
PGS000555	15	12	0.2	1
PGS000556	486841	348703	0.28374	1
PGS000557	1115187	1113553	0.00147	0
PGS000558	1098236	793271	0.27769	1
PGS000559	21	19	0.09524	0
PGS000560	21	19	0.09524	0
PGS000561	1114056	1112651	0.00126	0
PGS000562	1115189	1113555	0.00147	0
PGS000563	12	10	0.16667	0
PGS000564	110710	87637	0.20841	1
PGS000565	21	20	0.04762	0
PGS000566	1111494	1110303	0.00107	0
PGS000567	78	76	0.02564	0
PGS000568	1401	1392	0.00642	0
PGS000569	49	46	0.06122	0
PGS000570	1111493	1110302	0.00107	0
PGS000571	100	94	0.06	0
PGS000572	1809	1798	0.00608	0
PGS000573	31	30	0.03226	0
PGS000574	1111493	1110302	0.00107	0
PGS000575	47	43	0.08511	0
PGS000576	905	901	0.00442	0
PGS000577	117	111	0.05128	0
PGS000578	117	111	0.05128	0
PGS000579	122	116	0.04918	0
PGS000580	118	112	0.05085	0
PGS000581	377	340	0.09814	0
PGS000582	377	340	0.09814	0
PGS000583	1119311	1117901	0.00126	0
PGS000584	1120596	1118952	0.00147	0
PGS000585	1301	1193	0.08301	0
PGS000586	1023	935	0.08602	0
PGS000587	26418	26089	0.01245	0
PGS000588	178259	140913	0.2095	1
PGS000589	42	42	0	0
PGS000590	1119236	1117834	0.00125	0
PGS000591	80	78	0.025	0
PGS000592	1334	1320	0.01049	0
PGS000593	45	44	0.02222	0
PGS000594	97	92	0.05155	0
PGS000595	9	7	0.22222	1
PGS000596	5	5	0	0
PGS000597	771	770	0.0013	0
PGS000598	6	5	0.16667	0
PGS000599	31	30	0.03226	0
PGS000600	250	250	0	0
PGS000601	40	39	0.025	0
PGS000602	40	39	0.025	0
PGS000603	22	22	0	0
PGS000604	44	43	0.02273	0
PGS000605	12	11	0.08333	0
PGS000606	12	11	0.08333	0
PGS000607	1095241	1094063	0.00108	0
PGS000608	1097063	1095885	0.00107	0
PGS000609	1130	1126	0.00354	0
PGS000610	13	13	0	0
PGS000611	13	13	0	0
PGS000612	13	13	0	0
PGS000613	15	15	0	0
PGS000614	1119238	1117835	0.00125	0
PGS000615	106	104	0.01887	0
PGS000616	24359	24183	0.00723	0
PGS000617	834009	833042	0.00116	0
PGS000618	23	23	0	0
PGS000619	19	19	0	0
PGS000620	522	520	0.00383	0
PGS000621	12	12	0	0
PGS000622	12	12	0	0
PGS000623	11	11	0	0
PGS000624	5	5	0	0
PGS000625	11	11	0	0
PGS000626	8	8	0	0
PGS000627	11	11	0	0
PGS000628	656	653	0.00457	0
PGS000629	8	8	0	0
PGS000630	10	10	0	0
PGS000631	10	10	0	0
PGS000632	8	8	0	0
PGS000633	5	5	0	0
PGS000634	1119238	1117835	0.00125	0
PGS000635	5	5	0	0
PGS000636	954	941	0.01363	0
PGS000637	1047511	1046369	0.00109	0
PGS000638	16	16	0	0
PGS000639	20	20	0	0
PGS000640	1119335	1105952	0.01196	0
PGS000641	12	12	0	0
PGS000642	10	10	0	0
PGS000643	1048780	1047638	0.00109	0
PGS000644	2209179	2203434	0.0026	0
PGS000645	6	5	0.16667	0
PGS000646	32	32	0	0
PGS000647	32	32	0	0
PGS000648	44	44	0	0
PGS000649	27	27	0	0
PGS000650	6	6	0	0
PGS000651	76	76	0	0
PGS000652	27	25	0.07407	0
PGS000653	22	22	0	0
PGS000654	21	21	0	0
PGS000655	10	10	0	0
PGS000656	11	11	0	0
PGS000657	21716	19042	0.12314	0
PGS000658	229	217	0.0524	0
PGS000659	142	139	0.02113	0
PGS000660	549	522	0.04918	0
PGS000661	84	77	0.08333	0
PGS000662	269	223	0.171	0
PGS000663	22	21	0.04545	0
PGS000664	7	7	0	0
PGS000665	32	29	0.09375	0
PGS000666	28	23	0.17857	0
PGS000667	43	36	0.16279	0
PGS000668	12076	11399	0.05606	0
PGS000669	11912	11287	0.05247	0
PGS000670	18328	17384	0.05151	0
PGS000671	19324	18318	0.05206	0
PGS000672	18666	17652	0.05432	0
PGS000673	12829	12093	0.05737	0
PGS000674	15548	14684	0.05557	0
PGS000675	17378	16451	0.05334	0
PGS000676	12334	11625	0.05748	0
PGS000677	17204	16261	0.05481	0
PGS000678	21027	19923	0.0525	0
PGS000679	5469	5108	0.06601	0
PGS000680	24487	23169	0.05382	0
PGS000681	3104	2888	0.06959	0
PGS000682	17467	16502	0.05525	0
PGS000683	17323	16385	0.05415	0
PGS000684	3313	3043	0.0815	0
PGS000685	14658	13788	0.05935	0
PGS000686	25069	23768	0.0519	0
PGS000687	23443	22215	0.05238	0
PGS000688	16184	15293	0.05505	0
PGS000689	8308	7796	0.06163	0
PGS000690	111	86	0.22523	1
PGS000691	18670	17681	0.05297	0
PGS000692	12448	11734	0.05736	0
PGS000693	2423	2244	0.07388	0
PGS000694	19328	18352	0.0505	0
PGS000695	5833	5433	0.06858	0
PGS000696	8223	7745	0.05813	0
PGS000697	1159	1085	0.06385	0
PGS000698	16420	15543	0.05341	0
PGS000699	16003	15143	0.05374	0
PGS000700	20171	19092	0.05349	0
PGS000701	12351	11626	0.0587	0
PGS000702	8012	7586	0.05317	0
PGS000703	183692	174632	0.04932	0
PGS000704	183271	174237	0.04929	0
PGS000705	183458	174416	0.04929	0
PGS000706	186726	177551	0.04914	0
PGS000707	183329	174293	0.04929	0
PGS000708	183272	174238	0.04929	0
PGS000709	183287	174252	0.04929	0
PGS000710	183566	174505	0.04936	0
PGS000711	183332	174289	0.04933	0
PGS000712	183695	174629	0.04935	0
PGS000713	183830	174753	0.04938	0
PGS000714	55	33	0.4	1
PGS000716	295	273	0.07458	0
PGS000717	557	476	0.14542	0
PGS000718	44	37	0.15909	0
PGS000719	134	123	0.08209	0
PGS000720	95	93	0.02105	0
PGS000721	19	18	0.05263	0
PGS000722	15	15	0	0
PGS000723	14	14	0	0
PGS000724	31	28	0.09677	0
PGS000725	22	22	0	0
PGS000726	12	11	0.08333	0
PGS000727	2210336	1987639	0.10075	0
PGS000728	1958860	1913882	0.02296	0
PGS000729	2017388	1989523	0.01381	0
PGS000730	47	41	0.12766	0
PGS000731	14	13	0.07143	0
PGS000732	18	15	0.16667	0
PGS000733	49	23	0.53061	1
PGS000734	95	93	0.02105	0
PGS000735	44	44	0	0
PGS000736	26	26	0	0
PGS000737	3	3	0	0
PGS000738	48	44	0.08333	0
PGS000739	27	26	0.03704	0
PGS000740	128	117	0.08594	0
PGS000741	46	22	0.52174	1
PGS000742	166	142	0.14458	0
PGS000743	45	44	0.02222	0
PGS000744	31	30	0.03226	0
PGS000745	9	9	0	0
PGS000746	1940	1940	0	0
PGS000747	375822	375766	0.00015	0
PGS000748	3423987	3423396	0.00017	0
PGS000749	1056021	1055907	0.00011	0
PGS000750	43	42	0.02326	0
PGS000751	178	133	0.25281	1
PGS000752	11446	10718	0.0636	0
PGS000753	29	26	0.10345	0
PGS000754	293684	238657	0.18737	0
PGS000755	14	14	0	0
PGS000756	32	29	0.09375	0
PGS000757	5	3	0.4	1
PGS000758	33938	33695	0.00716	0
PGS000759	140	119	0.15	0
PGS000760	42	40	0.04762	0
PGS000761	1099649	1098401	0.00113	0
PGS000762	100325	77837	0.22415	1
PGS000763	4270	3157	0.26066	1
PGS000764	23	23	0	0
PGS000765	95	93	0.02105	0
PGS000766	56	56	0	0
PGS000767	14	2	0.85714	1
PGS000768	68	68	0	0
PGS000769	16	16	0	0
PGS000770	231	4	0.98268	1
PGS000771	95	94	0.01053	0
PGS000772	95	94	0.01053	0
PGS000773	179	155	0.13408	0
PGS000774	179	155	0.13408	0
PGS000775	179	155	0.13408	0
PGS000776	9	8	0.11111	0
PGS000777	3	3	0	0
PGS000778	20	20	0	0
PGS000779	7	7	0	0
PGS000780	135	122	0.0963	0
PGS000781	5	5	0	0
PGS000782	15	14	0.06667	0
PGS000783	162	142	0.12346	0
PGS000784	10	9	0.1	0
PGS000785	103	100	0.02913	0
PGS000786	9	8	0.11111	0
PGS000787	19	16	0.15789	0
PGS000788	75	66	0.12	0
PGS000789	109	87	0.20183	1
PGS000790	24	22	0.08333	0
PGS000791	19	18	0.05263	0
PGS000792	14	9	0.35714	1
PGS000793	36	28	0.22222	1
PGS000794	22	22	0	0
PGS000795	161	145	0.09938	0
PGS000796	52	48	0.07692	0
PGS000797	12	11	0.08333	0
PGS000798	157	149	0.05096	0
PGS000799	22	22	0	0
PGS000800	133	120	0.09774	0
PGS000801	40	40	0	0
PGS000802	19	18	0.05263	0
PGS000803	41	41	0	0
PGS000804	582	573	0.01546	0
PGS000805	582	573	0.01546	0
PGS000806	582	573	0.01546	0
PGS000807	582	573	0.01546	0
PGS000808	582	573	0.01546	0
PGS000809	127	106	0.16535	0
PGS000810	136	123	0.09559	0
PGS000811	39	39	0	0
PGS000812	57	57	0	0
PGS000813	46	45	0.02174	0
PGS000814	16	10	0.375	1
PGS000815	290	257	0.11379	0
PGS000816	150	142	0.05333	0
PGS000817	200	186	0.07	0
PGS000818	138	138	0	0
PGS000819	3537914	3237583	0.08489	0
PGS000820	890908	890675	0.00026	0
PGS000821	872391	872168	0.00026	0
PGS000822	59	59	0	0
PGS000823	23	23	0	0
PGS000824	809	798	0.0136	0
PGS000825	883	875	0.00906	0
PGS000826	769	749	0.02601	0
PGS000827	113	113	0	0
PGS000828	149	148	0.00671	0
PGS000829	290	288	0.0069	0
PGS000830	372	369	0.00806	0
PGS000831	1032	1016	0.0155	0
PGS000832	384	375	0.02344	0
PGS000833	66	0	1	1
PGS000834	220	218	0.00909	0
PGS000835	319	318	0.00313	0
PGS000836	223	221	0.00897	0
PGS000837	219	217	0.00913	0
PGS000838	224	222	0.00893	0
PGS000839	219	217	0.00913	0
PGS000840	223	221	0.00897	0
PGS000841	122	122	0	0
PGS000842	39	39	0	0
PGS000843	63	63	0	0
PGS000844	518	518	0	0
PGS000845	303	300	0.0099	0
PGS000846	275	272	0.01091	0
PGS000847	201	198	0.01493	0
PGS000848	6	6	0	0
PGS000849	3	3	0	0
PGS000850	16	16	0	0
PGS000851	37	37	0	0
PGS000852	8	8	0	0
PGS000853	21	21	0	0
PGS000854	27	27	0	0
PGS000855	18	18	0	0
PGS000856	3	3	0	0
PGS000857	4	4	0	0
PGS000858	6	6	0	0
PGS000859	34	34	0	0
PGS000860	625	624	0.0016	0
PGS000861	93	93	0	0
PGS000862	30	19	0.36667	1
PGS000863	330	329	0.00303	0
PGS000864	389243	0	1	1
PGS000865	4	3	0.25	1
PGS000866	4	3	0.25	1
PGS000867	10	4	0.6	1
PGS000868	221	221	0	0
PGS000869	48	47	0.02083	0
PGS000870	18	18	0	0
PGS000871	14	13	0.07143	0
PGS000872	5	3	0.4	1
PGS000873	143	131	0.08392	0
PGS000874	41	41	0	0
PGS000875	36	36	0	0
PGS000876	31	30	0.03226	0
PGS000877	53	53	0	0
PGS000878	4	2	0.5	1
PGS000879	146	146	0	0
PGS000880	18	17	0.05556	0
PGS000881	72	67	0.06944	0
PGS000882	1094650	1094344	0.00028	0
PGS000883	1477661	1475637	0.00137	0
PGS000884	40042	39971	0.00177	0
PGS000885	1460	1455	0.00342	0
PGS000886	1222318	1220554	0.00144	0
PGS000887	295	267	0.09492	0
PGS000888	1239184	1236719	0.00199	0
PGS000889	9009	8132	0.09735	0
PGS000890	1029158	1027851	0.00127	0
PGS000891	66	66	0	0
PGS000892	1119211	1117832	0.00123	0
PGS000893	5427	4903	0.09655	0
PGS000894	1175595	1173517	0.00177	0
PGS000895	76	73	0.03947	0
PGS000896	1100062	1098254	0.00164	0
PGS000897	13	10	0.23077	1
PGS000898	40	39	0.025	0
PGS000899	176	7	0.96023	1
PGS000900	1098015	1097175	0.00077	0
PGS000901	1098015	1097175	0.00077	0
PGS000902	90	89	0.01111	0
PGS000903	1805	1797	0.00443	0
PGS000904	582	0	1	1
PGS000905	743	0	1	1
PGS000906	330	327	0.00909	0
PGS000907	1773528	1773328	0.00011	0
PGS000908	2746982	2746257	0.00026	0
PGS000909	2862172	2861373	0.00028	0
PGS000910	735440	735343	0.00013	0
PGS000911	530933	527561	0.00635	0
PGS000912	1098015	1097175	0.00077	0
PGS000913	1098015	1097175	0.00077	0
PGS000914	6	5	0.16667	0
PGS000921	1947711	1947460	0.00013	0
PGS000922	12	9	0.25	1
PGS000923	22	14	0.36364	1
PGS000924	5	5	0	0
PGS000925	402	342	0.14925	0
PGS000926	4194	3878	0.07535	0
PGS000927	242	216	0.10744	0
PGS000928	170	156	0.08235	0
PGS000929	6	4	0.33333	1
PGS000930	118	97	0.17797	0
PGS000931	534	458	0.14232	0
PGS000932	111	90	0.18919	0
PGS000933	433	356	0.17783	0
PGS000934	129	102	0.2093	1
PGS000935	370	337	0.08919	0
PGS000936	5987	5513	0.07917	0
PGS000937	2603	2415	0.07222	0
PGS000938	2563	2350	0.08311	0
PGS000939	2553	2309	0.09557	0
PGS000940	443	393	0.11287	0
PGS000941	1	0	1	1
PGS000942	391	347	0.11253	0
PGS000943	5	5	0	0
PGS000944	598	530	0.11371	0
PGS000945	26	21	0.19231	0
PGS000946	9	7	0.22222	1
PGS000947	1648	1496	0.09223	0
PGS000948	1899	1648	0.13217	0
PGS000949	3085	2773	0.10113	0
PGS000950	169	134	0.2071	1
PGS000951	13735	12891	0.06145	0
PGS000952	14311	13451	0.06009	0
PGS000953	7688	7149	0.07011	0
PGS000954	9272	8617	0.07064	0
PGS000955	7069	6576	0.06974	0
PGS000956	9756	9081	0.06919	0
PGS000957	11276	10580	0.06172	0
PGS000958	9400	8800	0.06383	0
PGS000959	16	9	0.4375	1
PGS000960	79	60	0.24051	1
PGS000961	1143	1002	0.12336	0
PGS000962	2168	1940	0.10517	0
PGS000963	264	224	0.15152	0
PGS000964	47	36	0.23404	1
PGS000965	4535	4283	0.05557	0
PGS000966	1	0	1	1
PGS000967	634	566	0.10726	0
PGS000969	36345	34485	0.05118	0
PGS000972	1097	966	0.11942	0
PGS000976	16	7	0.5625	1
PGS000977	3	2	0.33333	1
PGS000978	3483	3149	0.09589	0
PGS000980	2594	2388	0.07941	0
PGS000982	1141	992	0.13059	0
PGS000984	5774	5367	0.07049	0
PGS000987	13277	12504	0.05822	0
PGS000988	7184	6735	0.0625	0
PGS000989	6251	5815	0.06975	0
PGS000990	237	198	0.16456	0
PGS000991	2816	2577	0.08487	0
PGS000993	3925	3607	0.08102	0
PGS000994	3119	2861	0.08272	0
PGS000995	6042	5622	0.06951	0
PGS000996	368	320	0.13043	0
PGS000997	5757	5336	0.07313	0
PGS000998	24144	22819	0.05488	0
PGS000999	13034	12283	0.05762	0
PGS001000	10264	9598	0.06489	0
PGS001001	7743	7254	0.06315	0
PGS001002	35046	33082	0.05604	0
PGS001003	8085	7549	0.0663	0
PGS001004	5212	4851	0.06926	0
PGS001005	526	468	0.11027	0
PGS001006	2638	2439	0.07544	0
PGS001007	9997	9358	0.06392	0
PGS001008	10464	9786	0.06479	0
PGS001009	9523	8896	0.06584	0
PGS001010	15135	14316	0.05411	0
PGS001011	5	3	0.4	1
PGS001012	2103	1910	0.09177	0
PGS001013	53	38	0.28302	1
PGS001014	69	52	0.24638	1
PGS001015	449	333	0.25835	1
PGS001016	7922	7378	0.06867	0
PGS001017	3348	3075	0.08154	0
PGS001018	2912	2662	0.08585	0
PGS001019	11361	10653	0.06232	0
PGS001020	220	203	0.07727	0
PGS001021	9747	9112	0.06515	0
PGS001022	7714	7174	0.07	0
PGS001023	2	2	0	0
PGS001024	786	695	0.11578	0
PGS001025	36	25	0.30556	1
PGS001026	45	38	0.15556	0
PGS001027	118	94	0.20339	1
PGS001028	123	93	0.2439	1
PGS001029	22	19	0.13636	0
PGS001030	51	39	0.23529	1
PGS001031	252	205	0.18651	0
PGS001032	161	149	0.07453	0
PGS001033	1	1	0	0
PGS001034	6651	6225	0.06405	0
PGS001036	38	27	0.28947	1
PGS001037	14310	13449	0.06017	0
PGS001038	9275	8620	0.07062	0
PGS001039	9753	9079	0.06911	0
PGS001040	1610	1456	0.09565	0
PGS001041	1298	1169	0.09938	0
PGS001042	226	206	0.0885	0
PGS001043	69	58	0.15942	0
PGS001044	324	281	0.13272	0
PGS001045	5	2	0.6	1
PGS001046	6169	5727	0.07165	0
PGS001047	2245	2053	0.08552	0
PGS001048	687	567	0.17467	0
PGS001049	4299	3958	0.07932	0
PGS001050	1857	1700	0.08454	0
PGS001051	69	50	0.27536	1
PGS001052	5661	5213	0.07914	0
PGS001053	2323	2080	0.10461	0
PGS001054	7407	6861	0.07371	0
PGS001055	11428	10743	0.05994	0
PGS001056	991	906	0.08577	0
PGS001057	4882	4536	0.07087	0
PGS001058	146	121	0.17123	0
PGS001059	1286	1156	0.10109	0
PGS001060	6678	6253	0.06364	0
PGS001061	1085	955	0.11982	0
PGS001062	4257	3945	0.07329	0
PGS001063	730	625	0.14384	0
PGS001064	116	96	0.17241	0
PGS001065	5	3	0.4	1
PGS001066	1609	1480	0.08017	0
PGS001067	2346	2120	0.09633	0
PGS001068	1353	1216	0.10126	0
PGS001069	4994	4622	0.07449	0
PGS001070	880	777	0.11705	0
PGS001071	6782	6301	0.07092	0
PGS001072	39	27	0.30769	1
PGS001073	1323	1191	0.09977	0
PGS001074	3846	3547	0.07774	0
PGS001075	7535	7016	0.06888	0
PGS001076	12563	11830	0.05835	0
PGS001077	13703	12915	0.05751	0
PGS001078	8762	8206	0.06346	0
PGS001079	18814	17712	0.05857	0
PGS001080	5594	5232	0.06471	0
PGS001081	9	6	0.33333	1
PGS001082	143	119	0.16783	0
PGS001085	214	183	0.14486	0
PGS001086	1028	905	0.11965	0
PGS001087	8353	7789	0.06752	0
PGS001088	2842	2506	0.11823	0
PGS001090	7555	7019	0.07095	0
PGS001091	660	570	0.13636	0
PGS001092	1649	1438	0.12796	0
PGS001093	6970	6547	0.06069	0
PGS001094	4024	3709	0.07828	0
PGS001095	5662	5271	0.06906	0
PGS001096	2127	1948	0.08416	0
PGS001097	21	16	0.2381	1
PGS001098	1621	1465	0.09624	0
PGS001099	6639	6212	0.06432	0
PGS001100	7350	6924	0.05796	0
PGS001101	27396	25941	0.05311	0
PGS001102	25266	24046	0.04829	0
PGS001103	28134	26649	0.05278	0
PGS001104	28163	26650	0.05372	0
PGS001105	25651	24280	0.05345	0
PGS001106	23943	22849	0.04569	0
PGS001107	1040	913	0.12212	0
PGS001108	32154	30322	0.05698	0
PGS001109	1910	1728	0.09529	0
PGS001110	6	3	0.5	1
PGS001111	313	218	0.30351	1
PGS001112	499	428	0.14228	0
PGS001113	790	690	0.12658	0
PGS001114	419	369	0.11933	0
PGS001115	4673	4352	0.06869	0
PGS001116	174	150	0.13793	0
PGS001117	68	50	0.26471	1
PGS001118	1846	1682	0.08884	0
PGS001119	13767	12818	0.06893	0
PGS001120	12644	11781	0.06825	0
PGS001123	48	34	0.29167	1
PGS001124	9694	9007	0.07087	0
PGS001125	432	372	0.13889	0
PGS001126	3154	2894	0.08244	0
PGS001127	12310	11554	0.06141	0
PGS001128	4348	4027	0.07383	0
PGS001129	974	868	0.10883	0
PGS001130	725	624	0.13931	0
PGS001131	82	65	0.20732	1
PGS001132	1530	1387	0.09346	0
PGS001133	14103	13261	0.0597	0
PGS001134	15481	14643	0.05413	0
PGS001135	1028	915	0.10992	0
PGS001136	30	23	0.23333	1
PGS001137	321	258	0.19626	0
PGS001138	456	409	0.10307	0
PGS001139	11	6	0.45455	1
PGS001140	1368	1219	0.10892	0
PGS001141	7676	7158	0.06748	0
PGS001142	2215	2032	0.08262	0
PGS001143	699	604	0.13591	0
PGS001144	23676	22523	0.0487	0
PGS001145	23528	22377	0.04892	0
PGS001146	29063	27332	0.05956	0
PGS001147	23565	22397	0.04957	0
PGS001148	29233	27690	0.05278	0
PGS001149	27550	26127	0.05165	0
PGS001150	4106	3847	0.06308	0
PGS001152	10179	9536	0.06317	0
PGS001153	5	2	0.6	1
PGS001154	26740	25400	0.05011	0
PGS001155	28999	27535	0.05048	0
PGS001156	30140	28617	0.05053	0
PGS001157	30300	28770	0.0505	0
PGS001158	30421	28667	0.05766	0
PGS001159	32103	30272	0.05704	0
PGS001160	32685	30822	0.057	0
PGS001161	32218	30571	0.05112	0
PGS001162	24605	23376	0.04995	0
PGS001163	9323	8747	0.06178	0
PGS001164	280	197	0.29643	1
PGS001165	30360	28559	0.05932	0
PGS001166	30340	28598	0.05742	0
PGS001167	32046	30222	0.05692	0
PGS001168	34749	32786	0.05649	0
PGS001169	34486	32546	0.05625	0
PGS001172	12579	11838	0.05891	0
PGS001173	15578	14715	0.0554	0
PGS001174	970	891	0.08144	0
PGS001179	7	4	0.42857	1
PGS001180	15141	14322	0.05409	0
PGS001181	4739	4471	0.05655	0
PGS001182	351	309	0.11966	0
PGS001185	3584	3284	0.08371	0
PGS001192	4525	4148	0.08331	0
PGS001199	4212	3868	0.08167	0
PGS001200	24114	22748	0.05665	0
PGS001218	2359	2171	0.07969	0
PGS001219	13003	12250	0.05791	0
PGS001220	17311	16358	0.05505	0
PGS001225	15721	14780	0.05986	0
PGS001226	6278	5853	0.0677	0
PGS001227	25538	24168	0.05365	0
PGS001228	27126	25713	0.05209	0
PGS001229	51209	48565	0.05163	0
PGS001230	31222	29564	0.0531	0
PGS001232	10055	9424	0.06275	0
PGS001233	14455	13583	0.06033	0
PGS001234	30666	28857	0.05899	0
PGS001235	28988	27270	0.05927	0
PGS001236	17732	16644	0.06136	0
PGS001237	20921	19666	0.05999	0
PGS001238	24893	23566	0.05331	0
PGS001239	13785	13021	0.05542	0
PGS001240	20480	19281	0.05854	0
PGS001241	21694	20469	0.05647	0
PGS001242	13416	12575	0.06269	0
PGS001243	15134	14215	0.06072	0
PGS001244	958	876	0.08559	0
PGS001245	2693	2478	0.07984	0
PGS001246	4130	3816	0.07603	0
PGS001247	3159	2933	0.07154	0
PGS001248	880	712	0.19091	0
PGS001249	1796	1537	0.14421	0
PGS001250	341	272	0.20235	1
PGS001251	57	46	0.19298	0
PGS001252	3731	3397	0.08952	0
PGS001253	3098	2803	0.09522	0
PGS001254	11	7	0.36364	1
PGS001255	213	182	0.14554	0
PGS001256	876	804	0.08219	0
PGS001257	519	463	0.1079	0
PGS001258	365	319	0.12603	0
PGS001259	349	305	0.12607	0
PGS001260	2562	2301	0.10187	0
PGS001261	2524	2279	0.09707	0
PGS001262	1852	1651	0.10853	0
PGS001263	2087	1887	0.09583	0
PGS001264	839	726	0.13468	0
PGS001265	1530	1366	0.10719	0
PGS001266	1773	1597	0.09927	0
PGS001267	10	9	0.1	0
PGS001268	10	9	0.1	0
PGS001270	41	34	0.17073	0
PGS001271	36	31	0.13889	0
PGS001272	158	133	0.15823	0
PGS001273	316	282	0.10759	0
PGS001274	1270	1191	0.0622	0
PGS001275	6	4	0.33333	1
PGS001276	185	147	0.20541	1
PGS001277	96	76	0.20833	1
PGS001278	551	477	0.1343	0
PGS001279	94	75	0.20213	1
PGS001280	88	66	0.25	1
PGS001281	25	21	0.16	0
PGS001282	329	291	0.1155	0
PGS001283	993	887	0.10675	0
PGS001284	6755	6320	0.0644	0
PGS001285	7313	6860	0.06194	0
PGS001286	466	407	0.12661	0
PGS001287	36	24	0.33333	1
PGS001288	195	164	0.15897	0
PGS001289	11	7	0.36364	1
PGS001290	579	526	0.09154	0
PGS001291	948	782	0.17511	0
PGS001292	602	530	0.1196	0
PGS001293	92	68	0.26087	1
PGS001294	3496	3170	0.09325	0
PGS001295	385	321	0.16623	0
PGS001296	356	296	0.16854	0
PGS001297	69	56	0.18841	0
PGS001298	9227	8618	0.066	0
PGS001299	24	19	0.20833	1
PGS001300	9	4	0.55556	1
PGS001301	428	370	0.13551	0
PGS001302	1214	1087	0.10461	0
PGS001303	480	420	0.125	0
PGS001304	116	100	0.13793	0
PGS001305	121	100	0.17355	0
PGS001306	179	148	0.17318	0
PGS001307	809	690	0.1471	0
PGS001308	7	7	0	0
PGS001309	323	281	0.13003	0
PGS001310	175	144	0.17714	0
PGS001311	3	2	0.33333	1
PGS001312	204	172	0.15686	0
PGS001313	578	520	0.10035	0
PGS001314	1108	955	0.13809	0
PGS001315	1788	1589	0.1113	0
PGS001316	1831	1634	0.10759	0
PGS001317	1030	870	0.15534	0
PGS001318	7845	7292	0.07049	0
PGS001319	2	2	0	0
PGS001320	13791	12983	0.05859	0
PGS001321	1103	976	0.11514	0
PGS001322	655	587	0.10382	0
PGS001323	2066	1849	0.10503	0
PGS001324	13862	13044	0.05901	0
PGS001326	42	29	0.30952	1
PGS001327	4053	3687	0.0903	0
PGS001328	2515	2308	0.08231	0
PGS001329	2270	2048	0.0978	0
PGS001330	220	182	0.17273	0
PGS001331	257	217	0.15564	0
PGS001332	482	403	0.1639	0
PGS001333	569	479	0.15817	0
PGS001334	498	422	0.15261	0
PGS001335	14076	13224	0.06053	0
PGS001336	555	505	0.09009	0
PGS001337	195	162	0.16923	0
PGS001338	1223	1005	0.17825	0
PGS001339	2142	1933	0.09757	0
PGS001340	2955	2706	0.08426	0
PGS001341	6430	6002	0.06656	0
PGS001343	6425	6002	0.06584	0
PGS001344	6139	5736	0.06565	0
PGS001345	435	378	0.13103	0
PGS001346	8508	7957	0.06476	0
PGS001347	139	112	0.19424	0
PGS001348	15	11	0.26667	1
PGS001349	6	6	0	0
PGS001350	1023373	1023076	0.00029	0
PGS001351	1025098	1024799	0.00029	0
PGS001352	1018836	1018540	0.00029	0
PGS001353	6	6	0	0
PGS001354	12	12	0	0
PGS001355	2994055	2986943	0.00238	0
PGS001356	2996793	2989591	0.0024	0
PGS001357	2996761	2989552	0.00241	0
PGS001358	148	129	0.12838	0
PGS001359	9497	8903	0.06255	0
PGS001360	10082	9451	0.06259	0
PGS001361	976	862	0.1168	0
PGS001362	8600	8076	0.06093	0
PGS001363	8983	8429	0.06167	0
PGS001364	319	280	0.12226	0
PGS001365	8504	7988	0.06068	0
PGS001366	9219	8626	0.06432	0
PGS001367	8580	8051	0.06166	0
PGS001368	8730	8191	0.06174	0
PGS001369	4	3	0.25	1
PGS001370	922	814	0.11714	0
PGS001371	26	17	0.34615	1
PGS001372	255	227	0.1098	0
PGS001373	8870	8306	0.06359	0
PGS001374	663	563	0.15083	0
PGS001375	243	208	0.14403	0
PGS001376	845	745	0.11834	0
PGS001377	3205	2973	0.07239	0
PGS001378	3050	2835	0.07049	0
PGS001379	850	768	0.09647	0
PGS001380	2240	2052	0.08393	0
PGS001381	2500	2296	0.0816	0
PGS001382	2390	2188	0.08452	0
PGS001383	3941	3641	0.07612	0
PGS001384	1526	1389	0.08978	0
PGS001385	9	6	0.33333	1
PGS001386	534	474	0.11236	0
PGS001387	333	287	0.13814	0
PGS001388	1	1	0	0
PGS001389	989	867	0.12336	0
PGS001390	220	177	0.19545	0
PGS001391	819	708	0.13553	0
PGS001392	312	266	0.14744	0
PGS001393	398	337	0.15327	0
PGS001394	860	767	0.10814	0
PGS001395	256	226	0.11719	0
PGS001396	2431	2208	0.09173	0
PGS001397	1276	1141	0.1058	0
PGS001398	659	591	0.10319	0
PGS001399	5	3	0.4	1
PGS001400	15602	14647	0.06121	0
PGS001401	1814	1654	0.0882	0
PGS001402	14251	13384	0.06084	0
PGS001403	8285	7696	0.07109	0
PGS001404	9637	8983	0.06786	0
PGS001405	3166	2914	0.0796	0
PGS001406	15856	14899	0.06036	0
PGS001407	66	46	0.30303	1
PGS001408	10871	10194	0.06228	0
PGS001409	1166	1040	0.10806	0
PGS001410	1563	1397	0.10621	0
PGS001411	3513	3224	0.08227	0
PGS001412	266	219	0.17669	0
PGS001413	26	19	0.26923	1
PGS001414	15143	14284	0.05673	0
PGS001415	731	646	0.11628	0
PGS001416	1280	1160	0.09375	0
PGS001417	754	679	0.09947	0
PGS001418	1295	1173	0.09421	0
PGS001419	895	792	0.11508	0
PGS001420	1224	1080	0.11765	0
PGS001421	330	280	0.15152	0
PGS001422	879	779	0.11377	0
PGS001423	342	292	0.1462	0
PGS001424	940	836	0.11064	0
PGS001425	1174	1032	0.12095	0
PGS001426	836	726	0.13158	0
PGS001427	1073	948	0.1165	0
PGS001428	946	834	0.11839	0
PGS001429	1140	1028	0.09825	0
PGS001430	1796	1640	0.08686	0
PGS001431	2080	1910	0.08173	0
PGS001432	1654	1496	0.09553	0
PGS001433	1877	1696	0.09643	0
PGS001434	1164	1065	0.08505	0
PGS001435	456	402	0.11842	0
PGS001436	1376	1225	0.10974	0
PGS001437	1445	1307	0.0955	0
PGS001438	598	520	0.13043	0
PGS001439	1647	1483	0.09957	0
PGS001440	1860	1681	0.09624	0
PGS001441	821	727	0.11449	0
PGS001442	1238	1120	0.09532	0
PGS001443	1286	1166	0.09331	0
PGS001444	480	418	0.12917	0
PGS001445	3389	3107	0.08321	0
PGS001446	1463	1333	0.08886	0
PGS001447	1202	1094	0.08985	0
PGS001448	1948	1740	0.10678	0
PGS001449	727	658	0.09491	0
PGS001450	1490	1352	0.09262	0
PGS001451	2090	1904	0.089	0
PGS001452	870	780	0.10345	0
PGS001453	1308	1183	0.09557	0
PGS001454	2881	2634	0.08573	0
PGS001455	1907	1736	0.08967	0
PGS001456	1501	1341	0.1066	0
PGS001457	1929	1754	0.09072	0
PGS001458	3061	2788	0.08919	0
PGS001459	1153	1018	0.11709	0
PGS001460	2400	2161	0.09958	0
PGS001461	724	635	0.12293	0
PGS001462	1316	1182	0.10182	0
PGS001463	1353	1218	0.09978	0
PGS001464	2387	2190	0.08253	0
PGS001465	188	162	0.1383	0
PGS001466	2530	2315	0.08498	0
PGS001467	711	624	0.12236	0
PGS001468	1262	1140	0.09667	0
PGS001469	246	202	0.17886	0
PGS001470	250	217	0.132	0
PGS001471	1580	1403	0.11203	0
PGS001472	2727	2499	0.08361	0
PGS001473	1934	1759	0.09049	0
PGS001474	2010	1827	0.09104	0
PGS001475	1957	1761	0.10015	0
PGS001476	2073	1904	0.08152	0
PGS001477	1753	1598	0.08842	0
PGS001478	2268	2063	0.09039	0
PGS001479	2113	1918	0.09229	0
PGS001480	1651	1492	0.09631	0
PGS001481	2195	2002	0.08793	0
PGS001482	2068	1861	0.1001	0
PGS001483	1420	1259	0.11338	0
PGS001484	2789	2550	0.08569	0
PGS001485	2299	2102	0.08569	0
PGS001486	402	344	0.14428	0
PGS001487	703	623	0.1138	0
PGS001488	1974	1792	0.0922	0
PGS001489	1750	1597	0.08743	0
PGS001490	1117	998	0.10654	0
PGS001491	962	851	0.11538	0
PGS001492	641	560	0.12637	0
PGS001493	393	337	0.14249	0
PGS001494	116	96	0.17241	0
PGS001495	627	553	0.11802	0
PGS001496	114	86	0.24561	1
PGS001497	157	134	0.1465	0
PGS001498	142	113	0.20423	1
PGS001499	733	648	0.11596	0
PGS001500	466	398	0.14592	0
PGS001501	554	486	0.12274	0
PGS001502	400	329	0.1775	0
PGS001503	709	617	0.12976	0
PGS001504	666	587	0.11862	0
PGS001505	257	218	0.15175	0
PGS001506	392	344	0.12245	0
PGS001507	1009	893	0.11497	0
PGS001508	930	836	0.10108	0
PGS001509	942	836	0.11253	0
PGS001510	2164	1963	0.09288	0
PGS001511	1922	1755	0.08689	0
PGS001512	2474	2279	0.07882	0
PGS001513	114	95	0.16667	0
PGS001514	273	241	0.11722	0
PGS001515	9	5	0.44444	1
PGS001516	90	67	0.25556	1
PGS001517	20910	19810	0.05261	0
PGS001518	591	508	0.14044	0
PGS001519	693	616	0.11111	0
PGS001520	1358	1227	0.09647	0
PGS001521	391	333	0.14834	0
PGS001522	17	13	0.23529	1
PGS001523	4117	3756	0.08769	0
PGS001524	765	687	0.10196	0
PGS001525	401	335	0.16459	0
PGS001526	609	524	0.13957	0
PGS001527	115	95	0.17391	0
PGS001528	6262	5775	0.07777	0
PGS001529	13172	12368	0.06104	0
PGS001530	8419	7793	0.07436	0
PGS001531	8912	8311	0.06744	0
PGS001532	86	69	0.19767	0
PGS001533	343	295	0.13994	0
PGS001534	355	309	0.12958	0
PGS001535	309	265	0.14239	0
PGS001536	77	59	0.23377	1
PGS001537	647	557	0.1391	0
PGS001538	643	565	0.12131	0
PGS001539	1183	1061	0.10313	0
PGS001540	1871	1682	0.10102	0
PGS001541	1999	1838	0.08054	0
PGS001542	1055	941	0.10806	0
PGS001543	1910	1734	0.09215	0
PGS001544	2061	1863	0.09607	0
PGS001545	1139	1030	0.0957	0
PGS001546	115	89	0.22609	1
PGS001547	632	549	0.13133	0
PGS001548	194	163	0.15979	0
PGS001549	1123	977	0.13001	0
PGS001550	389	331	0.1491	0
PGS001551	244	193	0.20902	1
PGS001552	652	561	0.13957	0
PGS001553	2371	2140	0.09743	0
PGS001554	1913	1741	0.08991	0
PGS001555	2510	2314	0.07809	0
PGS001556	930	833	0.1043	0
PGS001557	804	708	0.1194	0
PGS001558	826	722	0.12591	0
PGS001559	592	505	0.14696	0
PGS001560	2320	2101	0.0944	0
PGS001561	1604	1440	0.10224	0
PGS001562	1524	1360	0.10761	0
PGS001563	1427	1278	0.10441	0
PGS001564	1336	1202	0.1003	0
PGS001565	775	682	0.12	0
PGS001566	612	544	0.11111	0
PGS001567	697	612	0.12195	0
PGS001568	288	251	0.12847	0
PGS001569	1554	1392	0.10425	0
PGS001570	1365	1231	0.09817	0
PGS001571	2025	1863	0.08	0
PGS001572	1245	1106	0.11165	0
PGS001573	1972	1775	0.0999	0
PGS001574	1159	1033	0.10871	0
PGS001575	581	507	0.12737	0
PGS001576	781	685	0.12292	0
PGS001577	369	321	0.13008	0
PGS001578	489	429	0.1227	0
PGS001579	1076	954	0.11338	0
PGS001580	235	202	0.14043	0
PGS001581	1616	1448	0.10396	0
PGS001582	145	125	0.13793	0
PGS001583	1724	1543	0.10499	0
PGS001584	1250	1114	0.1088	0
PGS001585	1120	1009	0.09911	0
PGS001586	1078	961	0.10853	0
PGS001587	1316	1187	0.09802	0
PGS001588	989	897	0.09302	0
PGS001589	2019	1816	0.10054	0
PGS001590	318	271	0.1478	0
PGS001591	1370	1230	0.10219	0
PGS001592	2184	1972	0.09707	0
PGS001593	274	233	0.14964	0
PGS001594	562	486	0.13523	0
PGS001595	1978	1777	0.10162	0
PGS001596	1458	1304	0.10562	0
PGS001597	1049	933	0.11058	0
PGS001598	5	2	0.6	1
PGS001600	530	450	0.15094	0
PGS001601	446	393	0.11883	0
PGS001602	527	470	0.10816	0
PGS001603	264	232	0.12121	0
PGS001604	1533	1392	0.09198	0
PGS001605	1447	1316	0.09053	0
PGS001606	1200	1066	0.11167	0
PGS001607	1025	918	0.10439	0
PGS001608	2508	2281	0.09051	0
PGS001609	885	782	0.11638	0
PGS001610	1592	1429	0.10239	0
PGS001611	184	159	0.13587	0
PGS001612	687	597	0.131	0
PGS001613	221	183	0.17195	0
PGS001614	837	751	0.10275	0
PGS001615	1369	1211	0.11541	0
PGS001616	612	533	0.12908	0
PGS001617	718	644	0.10306	0
PGS001618	776	686	0.11598	0
PGS001619	1916	1707	0.10908	0
PGS001620	636	545	0.14308	0
PGS001621	902	788	0.12639	0
PGS001622	513	464	0.09552	0
PGS001623	649	578	0.1094	0
PGS001624	673	595	0.1159	0
PGS001625	500	437	0.126	0
PGS001626	694	601	0.13401	0
PGS001627	819	713	0.12943	0
PGS001628	1539	1365	0.11306	0
PGS001629	950	854	0.10105	0
PGS001630	442	383	0.13348	0
PGS001631	1405	1245	0.11388	0
PGS001632	303	254	0.16172	0
PGS001633	1920	1732	0.09792	0
PGS001634	1112	1012	0.08993	0
PGS001635	747	649	0.13119	0
PGS001636	2048	1849	0.09717	0
PGS001637	1328	1188	0.10542	0
PGS001638	1792	1608	0.10268	0
PGS001639	772	672	0.12953	0
PGS001640	1328	1170	0.11898	0
PGS001641	1005	891	0.11343	0
PGS001642	1304	1172	0.10123	0
PGS001643	1025	910	0.1122	0
PGS001644	826	743	0.10048	0
PGS001645	379	344	0.09235	0
PGS001646	726	658	0.09366	0
PGS001647	773	689	0.10867	0
PGS001648	702	633	0.09829	0
PGS001649	60	47	0.21667	1
PGS001650	1261	1137	0.09833	0
PGS001651	2017	1848	0.08379	0
PGS001652	597	524	0.12228	0
PGS001653	1371	1242	0.09409	0
PGS001654	709	637	0.10155	0
PGS001655	767	683	0.10952	0
PGS001656	1044	933	0.10632	0
PGS001657	1279	1148	0.10242	0
PGS001658	2671	2443	0.08536	0
PGS001659	187	154	0.17647	0
PGS001660	205	178	0.13171	0
PGS001661	1563	1419	0.09213	0
PGS001662	979	870	0.11134	0
PGS001663	817	737	0.09792	0
PGS001664	791	717	0.09355	0
PGS001665	1095	996	0.09041	0
PGS001666	998	897	0.1012	0
PGS001667	1128	990	0.12234	0
PGS001668	310	268	0.13548	0
PGS001669	1466	1329	0.09345	0
PGS001670	2047	1878	0.08256	0
PGS001671	2008	1823	0.09213	0
PGS001672	1964	1792	0.08758	0
PGS001673	1804	1638	0.09202	0
PGS001674	1872	1696	0.09402	0
PGS001675	663	592	0.10709	0
PGS001676	600	511	0.14833	0
PGS001677	512	445	0.13086	0
PGS001678	449	384	0.14477	0
PGS001679	955	830	0.13089	0
PGS001680	1264	1146	0.09335	0
PGS001681	1618	1471	0.09085	0
PGS001682	2131	1945	0.08728	0
PGS001683	1652	1501	0.0914	0
PGS001684	1165	1030	0.11588	0
PGS001685	1474	1334	0.09498	0
PGS001686	136	115	0.15441	0
PGS001687	837	745	0.10992	0
PGS001688	231	202	0.12554	0
PGS001689	725	648	0.10621	0
PGS001690	130	102	0.21538	1
PGS001691	477	419	0.12159	0
PGS001692	245	208	0.15102	0
PGS001693	1080	948	0.12222	0
PGS001694	1146	1014	0.11518	0
PGS001695	1123	988	0.12021	0
PGS001696	1688	1538	0.08886	0
PGS001697	72	59	0.18056	0
PGS001698	695	625	0.10072	0
PGS001699	197	167	0.15228	0
PGS001700	538	477	0.11338	0
PGS001701	174	150	0.13793	0
PGS001702	385	327	0.15065	0
PGS001703	83	68	0.18072	0
PGS001704	514	450	0.12451	0
PGS001705	547	459	0.16088	0
PGS001706	322	270	0.16149	0
PGS001707	499	421	0.15631	0
PGS001708	316	259	0.18038	0
PGS001709	1382	1247	0.09768	0
PGS001710	534	472	0.1161	0
PGS001711	457	395	0.13567	0
PGS001712	358	305	0.14804	0
PGS001713	173	142	0.17919	0
PGS001714	993	867	0.12689	0
PGS001715	170	139	0.18235	0
PGS001716	290	247	0.14828	0
PGS001717	82	67	0.18293	0
PGS001718	305	263	0.1377	0
PGS001719	924	829	0.10281	0
PGS001720	1030	925	0.10194	0
PGS001721	691	583	0.1563	0
PGS001722	814	712	0.12531	0
PGS001723	711	613	0.13783	0
PGS001724	793	708	0.10719	0
PGS001725	1749	1590	0.09091	0
PGS001726	683	605	0.1142	0
PGS001727	709	624	0.11989	0
PGS001728	706	632	0.10482	0
PGS001729	794	698	0.12091	0
PGS001730	200	168	0.16	0
PGS001731	432	382	0.11574	0
PGS001732	1611	1446	0.10242	0
PGS001733	1080	963	0.10833	0
PGS001734	1536	1391	0.0944	0
PGS001735	945	840	0.11111	0
PGS001736	864	762	0.11806	0
PGS001737	919	811	0.11752	0
PGS001738	825	739	0.10424	0
PGS001739	1884	1726	0.08386	0
PGS001740	855	757	0.11462	0
PGS001741	1510	1359	0.1	0
PGS001742	755	673	0.10861	0
PGS001743	1320	1188	0.1	0
PGS001744	315	255	0.19048	0
PGS001745	171	144	0.15789	0
PGS001746	296	257	0.13176	0
PGS001747	767	672	0.12386	0
PGS001748	209	178	0.14833	0
PGS001749	1164	1032	0.1134	0
PGS001750	813	709	0.12792	0
PGS001751	702	601	0.14387	0
PGS001752	572	497	0.13112	0
PGS001753	975	870	0.10769	0
PGS001754	1809	1648	0.089	0
PGS001755	610	528	0.13443	0
PGS001756	96	78	0.1875	0
PGS001757	872	780	0.1055	0
PGS001758	1033	928	0.10165	0
PGS001759	1836	1674	0.08824	0
PGS001760	258	216	0.16279	0
PGS001761	47	33	0.29787	1
PGS001762	721	630	0.12621	0
PGS001763	342	299	0.12573	0
PGS001764	961	856	0.10926	0
PGS001765	1023	908	0.11241	0
PGS001766	1	1	0	0
PGS001767	378	329	0.12963	0
PGS001768	297	260	0.12458	0
PGS001769	1298	1159	0.10709	0
PGS001770	726	647	0.10882	0
PGS001771	1352	1220	0.09763	0
PGS001772	158	131	0.17089	0
PGS001773	25	18	0.28	1
PGS001774	12	12	0	0
PGS001775	39	39	0	0
PGS001776	45	45	0	0
PGS001777	3	3	0	0
PGS001778	15	15	0	0
PGS001779	21	21	0	0
PGS001780	1090048	1089077	0.00089	0
PGS001781	1091673	1090800	0.0008	0
PGS001782	884043	883226	0.00092	0
PGS001783	884139	883315	0.00093	0
PGS001784	911440	910510	0.00102	0
PGS001785	911334	910402	0.00102	0
PGS001786	899660	899157	0.00056	0
PGS001787	909990	909103	0.00097	0
PGS001788	910082	909187	0.00098	0
PGS001789	910151	909251	0.00099	0
PGS001790	910146	909237	0.001	0
PGS001791	910439	909517	0.00101	0
PGS001792	911402	910499	0.00099	0
PGS001793	910099	909209	0.00098	0
PGS001794	911462	910535	0.00102	0
PGS001795	911692	910749	0.00103	0
PGS001796	910337	909362	0.00107	0
PGS001797	885417	884582	0.00094	0
PGS001798	884168	883344	0.00093	0
PGS001799	885482	884624	0.00097	0
PGS001800	1713430	1704957	0.00495	0
PGS001801	1232916	1226739	0.00501	0
PGS001802	2821	2817	0.00142	0
PGS001803	4371	4364	0.0016	0
PGS001804	2984	2981	0.00101	0
PGS001805	2579	2578	0.00039	0
PGS001806	231	230	0.00433	0
PGS001807	291	291	0	0
PGS001808	117	117	0	0
PGS001809	111	111	0	0
PGS001810	67	67	0	0
PGS001811	2231	2229	0.0009	0
PGS001812	801	801	0	0
PGS001813	1308	1308	0	0
PGS001814	322	322	0	0
PGS001815	280	279	0.00357	0
PGS001816	11130	11116	0.00126	0
PGS001817	825	825	0	0
PGS001818	30745	30711	0.00111	0
PGS001819	249	249	0	0
PGS001820	187	187	0	0
PGS001821	22313	22297	0.00072	0
PGS001822	216	216	0	0
PGS001823	654	653	0.00153	0
PGS001824	22	22	0	0
PGS001825	13009	12997	0.00092	0
PGS001826	45	44	0.02222	0
PGS001827	33	33	0	0
PGS001828	38	38	0	0
PGS001829	7534	7526	0.00106	0
PGS001830	13838	13824	0.00101	0
PGS001831	491	489	0.00407	0
PGS001832	8393	8389	0.00048	0
PGS001833	3737	3731	0.00161	0
PGS001834	157	157	0	0
PGS001835	38	38	0	0
PGS001836	7052	7041	0.00156	0
PGS001837	11617	11606	0.00095	0
PGS001838	52487	52440	0.0009	0
PGS001839	25425	25394	0.00122	0
PGS001840	330	330	0	0
PGS001841	3980	3975	0.00126	0
PGS001842	2759	2756	0.00109	0
PGS001843	242	242	0	0
PGS001844	431	429	0.00464	0
PGS001845	15748	15727	0.00133	0
PGS001846	5434	5427	0.00129	0
PGS001847	594	594	0	0
PGS001848	1783	1778	0.0028	0
PGS001849	22679	22658	0.00093	0
PGS001850	7347	7340	0.00095	0
PGS001851	13855	13850	0.00036	0
PGS001852	191	191	0	0
PGS001853	19	19	0	0
PGS001854	7326	7318	0.00109	0
PGS001855	1505	1504	0.00066	0
PGS001856	1661	1660	0.0006	0
PGS001857	23800	23771	0.00122	0
PGS001858	764	764	0	0
PGS001859	789	787	0.00253	0
PGS001860	497	497	0	0
PGS001861	2059	2056	0.00146	0
PGS001862	151	151	0	0
PGS001863	794	794	0	0
PGS001864	5599	5594	0.00089	0
PGS001865	1712	1711	0.00058	0
PGS001866	399	398	0.00251	0
PGS001867	9708	9694	0.00144	0
PGS001868	30	30	0	0
PGS001869	131	131	0	0
PGS001870	87	87	0	0
PGS001871	264	262	0.00758	0
PGS001872	79	79	0	0
PGS001873	461	461	0	0
PGS001874	563	563	0	0
PGS001875	256	256	0	0
PGS001876	85	84	0.01176	0
PGS001877	17363	17338	0.00144	0
PGS001878	142	142	0	0
PGS001879	210	209	0.00476	0
PGS001880	2443	2439	0.00164	0
PGS001881	4527	4525	0.00044	0
PGS001882	11451	11443	0.0007	0
PGS001883	365	365	0	0
PGS001884	2796	2791	0.00179	0
PGS001885	95	95	0	0
PGS001886	60423	60361	0.00103	0
PGS001887	89827	89734	0.00104	0
PGS001888	74596	74521	0.00101	0
PGS001889	16952	16935	0.001	0
PGS001890	44864	44821	0.00096	0
PGS001891	19960	19937	0.00115	0
PGS001892	35060	35026	0.00097	0
PGS001893	48395	48346	0.00101	0
PGS001894	484	483	0.00207	0
PGS001895	16576	16553	0.00139	0
PGS001896	31036	31002	0.0011	0
PGS001897	15817	15800	0.00107	0
PGS001898	5777	5772	0.00087	0
PGS001899	2434	2434	0	0
PGS001900	66335	66260	0.00113	0
PGS001901	1065	1064	0.00094	0
PGS001902	640	639	0.00156	0
PGS001903	4368	4364	0.00092	0
PGS001904	826	826	0	0
PGS001905	2300	2297	0.0013	0
PGS001906	641	641	0	0
PGS001907	1964	1963	0.00051	0
PGS001908	32431	32379	0.0016	0
PGS001909	81887	81801	0.00105	0
PGS001910	9341	9331	0.00107	0
PGS001911	41266	41211	0.00133	0
PGS001912	15201	15184	0.00112	0
PGS001913	339	338	0.00295	0
PGS001914	18179	18155	0.00132	0
PGS001915	38940	38907	0.00085	0
PGS001916	9917	9908	0.00091	0
PGS001917	107244	107137	0.001	0
PGS001918	79136	79050	0.00109	0
PGS001919	26145	26113	0.00122	0
PGS001920	2894	2892	0.00069	0
PGS001921	7965	7962	0.00038	0
PGS001922	85349	85255	0.0011	0
PGS001923	50583	50526	0.00113	0
PGS001924	311	311	0	0
PGS001925	67571	67499	0.00107	0
PGS001926	69467	69396	0.00102	0
PGS001927	73846	73760	0.00116	0
PGS001928	5709	5705	0.0007	0
PGS001929	156514	156348	0.00106	0
PGS001930	39162	39123	0.001	0
PGS001931	41836	41801	0.00084	0
PGS001932	37712	37673	0.00103	0
PGS001933	25604	25568	0.00141	0
PGS001934	50955	50889	0.0013	0
PGS001935	9070	9063	0.00077	0
PGS001936	10628	10620	0.00075	0
PGS001937	16197	16187	0.00062	0
PGS001938	64164	64080	0.00131	0
PGS001939	50948	50900	0.00094	0
PGS001940	51849	51790	0.00114	0
PGS001941	33498	33466	0.00096	0
PGS001942	33190	33156	0.00102	0
PGS001943	110153	110035	0.00107	0
PGS001944	37529	37486	0.00115	0
PGS001945	76800	76728	0.00094	0
PGS001946	71444	71369	0.00105	0
PGS001947	84459	84372	0.00103	0
PGS001948	1967	1964	0.00153	0
PGS001949	9236	9224	0.0013	0
PGS001950	128827	128690	0.00106	0
PGS001951	107776	107678	0.00091	0
PGS001952	14811	14791	0.00135	0
PGS001953	46566	46508	0.00125	0
PGS001954	85429	85331	0.00115	0
PGS001955	73565	73482	0.00113	0
PGS001956	69537	69469	0.00098	0
PGS001957	65064	64989	0.00115	0
PGS001958	103123	103012	0.00108	0
PGS001959	78803	78717	0.00109	0
PGS001960	87149	87055	0.00108	0
PGS001961	119500	119368	0.0011	0
PGS001962	80228	80141	0.00108	0
PGS001963	7887	7885	0.00025	0
PGS001964	76069	75997	0.00095	0
PGS001965	76535	76447	0.00115	0
PGS001966	11600	11593	0.0006	0
PGS001967	948	948	0	0
PGS001968	46673	46619	0.00116	0
PGS001969	71566	71492	0.00103	0
PGS001970	56402	56343	0.00105	0
PGS001971	65450	65380	0.00107	0
PGS001972	46157	46109	0.00104	0
PGS001973	60665	60622	0.00071	0
PGS001974	21512	21494	0.00084	0
PGS001975	62254	62186	0.00109	0
PGS001976	75033	74958	0.001	0
PGS001977	51427	51355	0.0014	0
PGS001978	40037	40010	0.00067	0
PGS001979	71203	71115	0.00124	0
PGS001980	56782	56715	0.00118	0
PGS001981	6324	6319	0.00079	0
PGS001982	35123	35079	0.00125	0
PGS001983	96496	96386	0.00114	0
PGS001984	127910	127776	0.00105	0
PGS001985	223	223	0	0
PGS001986	66778	66715	0.00094	0
PGS001987	23692	23670	0.00093	0
PGS001988	3985	3980	0.00125	0
PGS001989	44174	44135	0.00088	0
PGS001990	47916	47854	0.00129	0
PGS001991	41887	41826	0.00146	0
PGS001992	61542	61474	0.0011	0
PGS001993	17282	17262	0.00116	0
PGS001994	30217	30182	0.00116	0
PGS001995	27143	27105	0.0014	0
PGS001996	54715	54653	0.00113	0
PGS001997	65022	64960	0.00095	0
PGS001998	47793	47751	0.00088	0
PGS001999	50215	50153	0.00123	0
PGS002000	53716	53659	0.00106	0
PGS002001	69557	69483	0.00106	0
PGS002002	2755	2752	0.00109	0
PGS002003	24536	24509	0.0011	0
PGS002004	3970	3964	0.00151	0
PGS002005	118423	118290	0.00112	0
PGS002006	33917	33866	0.0015	0
PGS002007	37568	37530	0.00101	0
PGS002008	50360	50307	0.00105	0
PGS002009	68449	68380	0.00101	0
PGS002010	75102	75024	0.00104	0
PGS002011	43709	43668	0.00094	0
PGS002012	50413	50355	0.00115	0
PGS002013	648559	647962	0.00092	0
PGS002014	534399	533892	0.00095	0
PGS002015	488608	488177	0.00088	0
PGS002016	450963	450534	0.00095	0
PGS002017	510453	509941	0.001	0
PGS002018	311520	311222	0.00096	0
PGS002019	667546	666991	0.00083	0
PGS002020	503832	503312	0.00103	0
PGS002021	547617	547040	0.00105	0
PGS002022	375470	375108	0.00096	0
PGS002023	279385	279159	0.00081	0
PGS002024	632597	632016	0.00092	0
PGS002025	106800	106703	0.00091	0
PGS002026	830783	829990	0.00095	0
PGS002027	389029	388617	0.00106	0
PGS002028	170554	170397	0.00092	0
PGS002029	764390	763649	0.00097	0
PGS002030	163210	163062	0.00091	0
PGS002031	6713	6704	0.00134	0
PGS002032	19768	19730	0.00192	0
PGS002033	846292	845536	0.00089	0
PGS002034	32552	32506	0.00141	0
PGS002035	39752	39718	0.00086	0
PGS002036	807338	806576	0.00094	0
PGS002037	847691	846863	0.00098	0
PGS002038	129077	128948	0.001	0
PGS002039	799326	798577	0.00094	0
PGS002040	706872	706201	0.00095	0
PGS002041	116538	116444	0.00081	0
PGS002042	59944	59870	0.00123	0
PGS002043	672952	672258	0.00103	0
PGS002044	711169	710514	0.00092	0
PGS002045	527030	526545	0.00092	0
PGS002046	570308	569766	0.00095	0
PGS002047	918325	917456	0.00095	0
PGS002048	762124	761418	0.00093	0
PGS002049	222371	222170	0.0009	0
PGS002050	554908	554336	0.00103	0
PGS002051	642241	641626	0.00096	0
PGS002052	490459	489967	0.001	0
PGS002053	599726	599156	0.00095	0
PGS002054	592187	591632	0.00094	0
PGS002055	599514	598978	0.00089	0
PGS002056	114679	114558	0.00106	0
PGS002057	760630	759920	0.00093	0
PGS002058	780418	779716	0.0009	0
PGS002059	604572	604014	0.00092	0
PGS002060	553242	552667	0.00104	0
PGS002061	793375	792684	0.00087	0
PGS002062	811003	810264	0.00091	0
PGS002063	836413	835603	0.00097	0
PGS002064	497422	497020	0.00081	0
PGS002065	691268	690556	0.00103	0
PGS002066	566637	566145	0.00087	0
PGS002067	58231	58172	0.00101	0
PGS002068	831212	830501	0.00086	0
PGS002069	747820	747113	0.00095	0
PGS002070	584133	583634	0.00085	0
PGS002071	352506	352185	0.00091	0
PGS002072	428587	428169	0.00098	0
[truncated: 726 more rows]
